# Supplementary material for: Association between MGMT Enhancer Methylation and MGMT Promoter Methylation, MGMT Protein Expression, and Overall Survival in Glioblastoma
Source: Cells. 2023 Jun 15;12(12):1639. doi: 10.3390/cells12121639 (PMC10297309; doi:10.3390/cells12121639)
Supplement: Supplementary file 1 [file cells-12-01639-s001.zip]

Archive with 3 entries (3 files):
- Supplementary_Figures.pdf
- Supplementary_R-packages.pdf
- Supplementary_Tables.pdf
